# Supplementary material for: A health terminological system for inherited retinal diseases: Content coverage evaluation and a proposed classification
Source: PLoS One. 2023 Aug 4;18(8):e0281858. doi: 10.1371/journal.pone.0281858 (PMC10403057; doi:10.1371/journal.pone.0281858)
Supplement: S1 File — (XLSX) [file pone.0281858.s001.xlsx]

## Sheet: Sheet1
Internal Codes	Inherited Retinal Dystrophy	Alternative/Synonym Terms	ICD-11 Codes	ORPHA Code	OMIM Codes	Causative Gene	SNOMED-CT CODE	CUI
IRD_1	Diffuse Photoreceptor Dystrophies	-	-	-	-	-	-	-
IRD_1_1	Retinitis pigmentosa		9B70	-	# 268000		28835009
Include to IRD_1_1	Retinitis pigmentosa 1; RP1		-	-	# 180100	RP1	-	C0220701
Include to IRD_1_1	Retinitis pigmentosa 2; RP2		-	-	# 312600	RP2	-	C2681923
Include to IRD_1_1	Retinitis pigmentosa 3; RP3		-	-	# 300029	RPGR	-	C1845667
Include to IRD_1_1	Retinitis pigmentosa 4; RP4		-	-	# 613731	RHO	-	C3151001
Include to IRD_1_1	Retinitis pigmentosa 6; RP6		-	-	% 312612	-	-	C1839368
Include to IRD_1_1	Retinitis pigmentosa 7; RP7		-	-	# 608133	PRPH2 (and digenic form with ROM1)	-	C1842475
Include to IRD_1_1	Retinitis pigmentosa 9; RP9		-	-	# 180104	RP9	-	C1867300
Include to IRD_1_1	Retinitis pigmentosa 10; RP10		-	-	# 180105	IMPDH1	-	C1867299
Include to IRD_1_1	Retinitis pigmentosa 11; RP11		-	-	# 600138	PRPF31	-	C1838601
Include to IRD_1_1	Retinitis pigmentosa 12; RP12		-	-	# 600105	CRB1	-	C1838647
Include to IRD_1_1	Retinitis pigmentosa 13; RP 13		-	-	# 600059	PRPF8	-	C1838702
Include to IRD_1_1	Retinitis pigmentosa 14; RP14		-	-	# 600132	TULP1	-	C1838603
Include to IRD_1_1	Retinitis pigmentosa 17; RP17		-	-	# 600852	contiguous gene disorder involving the YPEL2 and GDPD1 genes on chromosome 17q23	-	C1833245
Include to IRD_1_1	Retinitis pigmentosa 18; RP18		-	-	# 601414	PRPF3	-	C1832378
Include to IRD_1_1	Retinitis pigmentosa 19; RP19		-	-	# 601718	ABCA4	-	C1866422
Include to IRD_1_1	Retinitis pigmentosa 20; RP20		-	-	# 613794	RPE65	-	C3151086
Include to IRD_1_1	Retinitis pigmentosa 22; RP22		-	-	% 602594	-	-	C3887981
Include to IRD_1_1	Retinitis pigmentosa 23; RP23		-	-	# 300424	OFD1	-	C1419610
Include to IRD_1_1	Retinitis pigmentosa 24; RP24		-	-	% 300155	-	-	C3887982
Include to IRD_1_1	Retinitis pigmentosa 25; RP25		-	-	# 602772	EYS	-	C1864446
Include to IRD_1_1	Retinitis pigmentosa 26; RP26		-	-	# 608380	CERKL	-	C1842127
Include to IRD_1_1	Retinitis pigmentosa 27; RP27		-	-	# 613750	NRL	-	C1834329
Include to IRD_1_1	Retinitis pigmentosa 28; RP28		-	-	# 606068	FAM161A	-	C1419614
Include to IRD_1_1	Retinitis pigmentosa 29; RP29		-	-	% 612165	-	-	C2677325
Include to IRD_1_1	Retinitis pigmentosa 30; RP30		-	-	# 607921	FSCN2	-	C1842816
Include to IRD_1_1	Retinitis pigmentosa 31; RP31		-	-	# 609923	TOPORS	-	C1835923
Include to IRD_1_1	Retinitis pigmentosa 32; RP32		-	-	# 609913	CLCC1	-	C1835927
Include to IRD_1_1	Retinitis pigmentosa 33; RP33		-	-	# 610359	SNRNP200	-	C1835895
Include to IRD_1_1	Retinitis pigmentosa 34; RP34		-	-	% 300605	-	-	C1845104
Include to IRD_1_1	Retinitis pigmentosa 35; RP35		-	-	# 610282	SEMA4A	-	C1853214
Include to IRD_1_1	Retinitis pigmentosa 36; RP36		-	-	# 610599	PRCD	-	C1864621
Include to IRD_1_1	Retinitis pigmentosa 37; RP37		-	-	# 611131	NR2E3	-	C1970163
Include to IRD_1_1	Retinitis pigmentosa 38; RP38		-	-	# 613862	MERTK	-	C3151228
Include to IRD_1_1	Retinitis pigmentosa 39; RP39		-	-	# 613809	USH2A	-	C3151138
Include to IRD_1_1	Retinitis pigmentosa 40; RP40		-	-	# 613801	PDE6B	-	C3151107
Include to IRD_1_1	Retinitis pigmentosa 41; RP41		-	-	# 612095	PROM1	-	C2677516
Include to IRD_1_1	Retinitis pigmentosa 42; RP42		-	-	# 612943	KLHL7	-	C2751986
Include to IRD_1_1	Retinitis pigmentosa 43; RP43		-	-	# 613810	PDE6A	-	C3151139
Include to IRD_1_1	Retinitis pigmentosa 44; RP44		-	-	# 613769	RGR	-	C3151068
Include to IRD_1_1	Retinitis pigmentosa 45; RP45		-	-	# 613767	CNGB1	-	C3151066
Include to IRD_1_1	Retinitis pigmentosa 46; RP46		-	-	# 612572	IDH3B	-	C2675496
Include to IRD_1_1	Retinitis pigmentosa 47; RP47		-	-	# 613758	SAG	-	C3151061
Include to IRD_1_1	Retinitis pigmentosa 48; RP48		-	-	# 613827	GUCA1B	-	C3151190
Include to IRD_1_1	Retinitis pigmentosa 49; RP49		-	-	# 613756	CNGA1	-	C3151059
Include to IRD_1_1	Retinitis pigmentosa 50; RP50		-	-	# 613194	BEST1	-	C2750789
Include to IRD_1_1	Retinitis pigmentosa 51; RP51		-	-	# 613464	TTC8	-	C3150715
Include to IRD_1_1	Retinitis pigmentosa 53; RP53		-	-	# 612712	RDH12	-	C3150208
Include to IRD_1_1	Retinitis pigmentosa 54; RP54		-	-	# 613428	PCARE	-	C3150691
Include to IRD_1_1	Retinitis pigmentosa 55; RP55		-	-	# 613575	ARL6	-	C3150808
Include to IRD_1_1	Retinitis pigmentosa 56; RP56		-	-	# 613581	IMPG2	-	C3150819
Include to IRD_1_1	Retinitis pigmentosa 57; RP57		-	-	# 613582	PDE6G	-	C3150821
Include to IRD_1_1	Retinitis pigmentosa 58; RP58		-	-	# 613617	ZNF513	-	C3150879
Include to IRD_1_1	Retinitis pigmentosa 59; RP59		-	-	# 613861	DHDDS	-	C3151227
Include to IRD_1_1	Retinitis pigmentosa 60; RP60		-	-	# 613983	PRPF6	-	C3151434
Include to IRD_1_1	Retinitis pigmentosa 61; RP61		-	-	# 614180	CLRN1	-	C3280041
Include to IRD_1_1	Retinitis pigmentosa 62; RP62		-	-	# 614181	MAK	-	C3280042
Include to IRD_1_1	Retinitis pigmentosa 63; RP63		-	-	% 614494	-	-	C3281002
Include to IRD_1_1	Retinitis pigmentosa 64; RP64		-	-	# 614500	CFAP418	-	C3281046
Include to IRD_1_1	Retinitis pigmentosa 65; RP65		-	-	# 613660	CDHR1	-	C3552852
Include to IRD_1_1	Retinitis pigmentosa 66; RP66		-	-	# 615233	RBP3	-	C3715216
Include to IRD_1_1	Retinitis pigmentosa 67; RP67		-	-	# 615565	NEK2	-	C3809954
Include to IRD_1_1	Retinitis pigmentosa 68; RP68		-	-	# 615725	SLC7A14	-	C3810380
Include to IRD_1_1	Retinitis pigmentosa 69; RP69		-	-	# 615780	KIZ	-	C4014312
Include to IRD_1_1	Retinitis pigmentosa 70; RP70		-	-	# 615922	PRPF4	-	C4014681
Include to IRD_1_1	Retinitis pigmentosa 71; RP71		-	-	# 616394	IFT172	-	C4225342
Include to IRD_1_1	Retinitis pigmentosa 72; RP72		-	-	# 616469	ZNF408	-	C4225315
Include to IRD_1_1	Retinitis pigmentosa 73; RP73		-	-	# 616544	HGSNAT	-	C4225287
Include to IRD_1_1	Retinitis pigmentosa 74; RP74		-	-	# 616562	BBS2	-	C4225281
Include to IRD_1_1	Retinitis pigmentosa 75; RP75		-	-	# 617023	AGBL5	-	C4310759
Include to IRD_1_1	Retinitis pigmentosa 76; RP76		-	-	# 617123	POMGNT1	-	C4310704
Include to IRD_1_1	Retinitis pigmentosa 77; RP77		-	-	# 617304	REEP6	-	C4310626
Include to IRD_1_1	Retinitis pigmentosa 78; RP78		-	-	# 617433	ARHGEF18	-	C4479481
Include to IRD_1_1	Retinitis pigmentosa 79; RP79		-	-	# 617460	HK1	-	C4479526
Include to IRD_1_1	Retinitis pigmentosa 80; RP80		-	-	# 617781	IFT140	-	C4540439
Include to IRD_1_1	Retinitis pigmentosa 81; RP81		-	-	# 617871	IFT43	-	C4693443
Include to IRD_1_1	Retinitis pigmentosa 82; RP82		-	-	# 615434	ARL2BP
Include to IRD_1_1	Retinitis pigmentosa 83; RP83		-	-	# 618173	ARL3
Include to IRD_1_1	Retinitis pigmentosa 84; RP84		-	-	# 618220	DHX38
Include to IRD_1_1	Retinitis pigmentosa 85; RP85		-	-	# 618345	AHR
Include to IRD_1_1	Retinitis pigmentosa 86; RP86		-	-	# 618613	KIAA1549
Include to IRD_1_1	Retinitis pigmentosa 87; RP87		-	-	# 618697	RPE65
Include to IRD_1_1	Retinitis pigmentosa 88; RP88		-	-	# 618826	RP1L1
Include to IRD_1_1	Retinitis pigmentosa 89; RP89		-	-	# 618955	KIF3B
Include to IRD_1_1	Retinitis pigmentosa 90; RP90		-	-	# 619007	IDH3A
Include to IRD_1_1	Retinitis pigmentosa 91; RP91		-	-	# 153870	IMPG1
Include to IRD_1_1	Retinitis pigmentosa 92; RP92		-	-	# 619614	HKDC1
Include to IRD_1_1	Retinitis pigmentosa 93; RP93		-	-	# 619845	CC2D2A
Include to IRD_1_1	Retinitis pigmentosa 94; RP94		-	-	# 604232	SPATA7
Include to IRD_1_1	Retinitis pigmentosa 95; RP95		-	-	# 620102	RAX2
Include to IRD_1_1	Retinitis pigmentosa,Y-linked; RPY		-	-	% 400004	-	-	C1839079
Include to IRD_1_1	Retinitis pigmentosa, late- adult onset		-	-	268025	-	-	C1849400
Include to IRD_1_1	Retinitis pigmentosa, juvenile, AIPL1- related		-	-	# 604393	AIPL1	-	C2751763
IRD_1_1_1	Retinitis punctata albescens		9B70	52427	# 136880		715562001	C1405854
Include to IRD_1_1_1	Retinitis punctata albescens, RHO- related		-	-	# 136880	RHO	-	-
Include to IRD_1_1_1	Retinitis punctata albescens, PRPH2- related		-	-	# 136880	PRPH2	-	-
Include to IRD_1_1_1	Retinitis punctata albescens, RLBP1- related		-	-	# 136880	RLBP1	-	-
IRD_1_1_2	Pericentral retinitis pigmentosa		-	-	268060		26216008+28835009	C1849398
IRD_1_1_2_1	Retinopathy, pericentral pigmentary, autosomal recessive		-	-	268060	-	-	C1849398
IRD_1_1_2_2	Retinopathy, pericentral pigmentary, dominant		-	-	180210	-	-	C1867261
IRD_1_1_3	Sector retinitis pigmentosa		-	-	-		-	-
IRD_1_1_4	Late- onset retinal degeneration; LORD		9B70	67042	# 605670		719431007	C1854065
Include to IRD_1_1_4	Late- onset retinal degeneration, C1QTNF5- related		-	-	# 605670	C1QTNF5	-	-
IRD_1_1_5	Pigmented paravenous retinochoroidal atrophy (PPRCA)		9B7Y	251295	172870		723450004	C1868310
IRD_1_2	Leber congenital amaurosis		9B70	65	-		193413001	C0339527
Include to IRD_1_2	Leber congenital amaurosis 1; LCA1		-	-	# 204000	GUCY2D	-	C2931258
Include to IRD_1_2	Leber congenital amaurosis 2; LCA2		-	-	# 204100	RPE65	-	C1859844
Include to IRD_1_2	Leber congenital amaurosis 3; LCA3		-	-	# 604232	SPATA7	-	C1858677
Include to IRD_1_2	Leber congenital amaurosis 4; LCA4		-	-	# 604393	AIPL1	-	C1858386
Include to IRD_1_2	Leber congenital amaurosis 5; LCA5		-	-	# 604537	LCA5	-	C1858301
Include to IRD_1_2	Leber congenital amaurosis 6; LCA6		-	-	# 613826	RPGRIP1	-	C1854260
Include to IRD_1_2	Leber congenital amaurosis 7; LCA7		-	-	# 613829	CRX	-	C3151192
Include to IRD_1_2	Leber congenital amaurosis 8; LCA8		-	-	# 613835	CRB1	-	C3151202
Include to IRD_1_2	Leber congenital amaurosis 9; LCA9		-	-	# 608553	NMNAT1	-	C1837873
Include to IRD_1_2	Leber congenital amaurosis 10; LCA10		-	-	# 611755	CEP290	-	C1857821
Include to IRD_1_2	Leber congenital amaurosis 11; LCA11		-	-	# 613837	IMPDH1	-	C1840284
Include to IRD_1_2	Leber congenital amaurosis 12; LCA12		-	-	# 610612	RD3	-	C1857743
Include to IRD_1_2	Leber congenital amaurosis 13; LCA13		-	-	# 612712	RDH12	-	C2675186
Include to IRD_1_2	Leber congenital amaurosis 14; LCA14		-	-	# 613341	LRAT	-	C2750063
Include to IRD_1_2	Leber congenital amaurosis 15; LCA15		-	-	# 613843	TULP1	-	C3151206
Include to IRD_1_2	Leber congenital amaurosis 16; LCA16		-	-	# 614186	KCNJ13	-	C3280062
Include to IRD_1_2	Leber congenital amaurosis 17; LCA17		-	-	# 615360	GDF6	-	C3715164
Include to IRD_1_2	Leber congenital amaurosis 18; LCA18		-	-	# 608133	PRPH2	-
Include to IRD_1_2	Leber congenital amaurosis 19; LCA19		-	-	# 618513	USP45	-
IRD_1_3	Severe early childhood onset retinal dystrophy		-	364055	-		716663009	C4274354
IRD_1_4	Cone-rod dystrophy		9B70	1872	-		80328002	C4085590
Include to IRD_1_4	Cone-rod dystrophy 1; CORD1		-	-	% 600624	-	-	C1833564
Include to IRD_1_4	Cone-rod dystrophy 2; CORD2		-	-	# 120970	CRX	-	C3489532
Include to IRD_1_4	Cone-rod dystrophy 3; CORD3		-	-	# 604116	ABCA4	-	C1858806
Include to IRD_1_4	Cone-rod dystrophy 5; CORD5		-	-	# 600977	PITPNM3	-	C1832976
Include to IRD_1_4	Cone-rod dystrophy 6; CORD6		-	-	# 601777	GUCY2D	-	C1866293
Include to IRD_1_4	Cone-rod dystrophy 7; CORD7		-	-	# 603649	RIMS1	-	C1863634
Include to IRD_1_4	Cone-rod dystrophy 8; CORD8		-	-	% 605549	-	-	C1854180
Include to IRD_1_4	Cone-rod dystrophy 9; CORD9		-	-	# 612775	ADAM9	-	C1423873
Include to IRD_1_4	Cone-rod dystrophy 10; CORD10		-	-	# 610283	SEMA4A	-	C1846529
Include to IRD_1_4	Cone-rod dystrophy 11; CORD11		-	-	# 610381	RAX2	-	C1846529
Include to IRD_1_4	Cone-rod dystrophy 12; CORD12		-	-	# 612657	PROM1	-	C2675210
Include to IRD_1_4	Cone-rod dystrophy 13; CORD13		-	-	# 608194	RPGRIP1	-	C2750720
Include to IRD_1_4	Cone-rod dystrophy 15; CORD15		-	-	# 613660	CDHR1	-	C3150912
Include to IRD_1_4	Cone-rod dystrophy 16; CORD16		-	-	# 614500	CFAP418	-	C3281045
Include to IRD_1_4	Cone-rod dystrophy 17; CORD17		-	-	% 615163	-	-	C3554610
Include to IRD_1_4	Cone-rod dystrophy 18; CORD18		-	-	# 615374	RAB28	-	C3809299
Include to IRD_1_4	Cone-rod dystrophy 19; CORD19		-	-	# 615860	TTLL5	-	C4014501
Include to IRD_1_4	Cone-rod dystrophy 20; CORD20		-	-	# 615973	POC1B	-	C4014856
Include to IRD_1_4	Cone-rod dystrophy 21; CORD21		-	-	# 616502	DRAM2	-	C4049066
Include to IRD_1_4	Cone-rod dystrophy 22; CORD22		-	-	# 619531	TLCD3B
Include to IRD_1_4	Cone-rod dystrophy, X-linked, 1; CORDX1		-	-	# 304020	RPGR	-	C1844776
Include to IRD_1_4	Cone-rod dystrophy, X-linked, 2; CORDX2		-	-	% 300085	-	-	C1848139
Include to IRD_1_4	Cone-rod dystrophy, X-linked, 3; CORDX3		-	-	# 300476	CACNA1F	-	C1845407
IRD_1_5	Progressive cone dystrophy		9B70	1871	-		267613004	C3665342
Include to IRD_1_5	Cone dystrophy 1; COD1		-	-	% 180020	-	-	C1867326
Include to IRD_1_5	Cone dystrophy 2; COD2		-	-	% 300085	-	-	-
Include to IRD_1_5	Cone dystrophy 3; COD3		-	-	# 602093	GUCA1A	-	C1865869
Include to IRD_1_5	Cone dystrophy 4; COD4		-	-	# 613093	PDE6C	-	C2751308
IRD_1_5_1	Cone dystrophy, X-linked, with tapetal-like sheen		-	1871	304030		-	C1844775
IRD_1_5_2	Cone dystrophy with supernormal rod response		9B7Y	209932	# 610356		267613004	C4304714
Include to IRD_1_5_2	Retinal cone dystrophy 3B; RCD3B		-	-	# 610356	KCNV2	-	C1835897
IRD_1_6	Bothnia retinal dystrophy		9B70	85128	# 607475		715647007	C1843816
Include to IRD_1_6	Bothnia retinal dystrophy, RLBP1- related		-	-	# 607475	RLBP1	-	-
IRD_2	Macular Dystrophies		9B70		-		276436007
IRD_2_1	Flecked retina disorders		-	-	-		770434009
IRD_2_1_1	Stargardt disease		9B70		-		70099003	C0271093
Include to IRD_2_1_1	Stargardt disease 1; STGD1		-	827	# 248200	ABCA4	-	C1855465
Include to IRD_2_1_1	Stargardt disease 3; STGD3		-	-	# 600110	ELOVL4	-	C1838644
Include to IRD_2_1_1	Stargardt disease 4; STGD4		-	-	# 603786	PROM1	-	C1863534
IRD_2_1_2	Fundus flavimaculatus		9B70	827	# 248200		47673003	C0271093
Include to IRD_2_1_2	Fundus flavimaculatus, ABCA4- related		-	-	# 248200	ABCA4	-	-
IRD_2_2	Vitelliform degenerations		9B70	-	-		90036004	C0339510
IRD_2_2_1	Best disease		9B70		-
Include to IRD_2_2_1	Macular dystrophy, vitelliform, 2; VMD2		-	1243	# 153700	BEST1	-	-
IRD_2_2_2	Adult-onset foveomacular vitelliform dystrophy		9B70	99000	# 608161		232049001	-
Include to IRD_2_2_2	Macular dystrophy, vitelliform, 3; VMD3		-	-	# 608161	PRPH2	-	-
IRD_2_2_3	Bestrophinopathy (Bestrophinopathy, autosomal recessive; ARB)		-	139455	# 611809		723828008	C2678493
Include to IRD_2_2_3	Bestrophinopathy, BEST1- related		-	-	# 611809	BEST1	-	-
IRD_2_2_4	Atypical vitelliform degenerations		-		-		112231000+90036004	C1835178
Include to IRD_2_2_4	Macular dystrophy, vitelliform, 1; VMD1		-	-	% 153840	-	-	C4551953
Include to IRD_2_2_4	Macular dystrophy, vitelliform, 4; VMD4		-	-	# 616151	IMPG1	-	C4015342
Include to IRD_2_2_4	Macular dystrophy, vitelliform, 5; VMD5		-	-	# 616152	IMPG2	-	C4015343
IRD_2_2_5	Familial Drusen		9B70	75376	-		193411004	C0339513
IRD_2_2_5_1	Basal laminar drusen		-		# 126700		312926005	C0730295
Include to IRD_2_2_5_1	Basal laminar drusen, CFH- related		-	-	# 126700	CFH	-	-
IRD_2_2_5_2	Familial flecked retinopathy		9B70	-	-		-	-
IRD_2_2_5_3	Doyne honeycomb retinal dystrophy; DHRD		-	75376	# 126600		-	C1832174
Include to IRD_2_2_5_3	Doyne honeycomb retinal dystrophy , EFEMP1- related		-	-	# 126600	EFEMP1	-	-
IRD_2_2_5_4	Familial benign flecked retina		-	363989	# 228980		770434009	C1856718
Include to IRD_2_2_5_4	Familial benign flecked retina, PLA2G5- related		-	-	# 228980	PLA2G5	-	-
IRD_2_2_6	Kandori fleck retina		9B70	99179	# 228990		765191009	C0271257
IRD_2_3	Pattern dystrophy of macula		-	-	-		232051002	C0339514
IRD_2_3_1	Butterfly-shaped pigment dystrophy		9B70	99001	-		725590001	C4511237
Include to IRD_2_3_1	Macular dystrophy, patterned, 1; MDPT1		-	-	# 169150	PRPH2	-	C4551999
Include to IRD_2_3_1	Macular dystrophy, patterned, 2; MDPT2		-	-	# 608970	CTNNA1	-	C1837029
IRD_2_3_2	Reticular dystrophy of the retinal pigment epithelium		9B70	99002	179840		723502001	C1867332
Include to IRD_2_3_2	Sjögren reticular dystrophy of the RPE	Retinal dystrophy, reticular pigmentary of posterior pole			267800	-
IRD_2_3_3	Fundus pulverulentus		9B70	99004	-	-	770437002	C4749286
IRD_2_3_4	Multi-focal pattern dystrophy simulating fundus flavimaculatus		9B70	99003	-	-	-	C4509881
IRD_2_4	Sorsby pseudoinflammatory fundus dystrophy		-	59181	# 136900		193410003	C1850938
Include to IRD_2_4	Sorsby pseudoinflammatory fundus dystrophy, dominant form		-	-	# 136900	TIMP3	193410003	C1850938
Include to IRD_2_4	Sorsby pseudoinflammatory fundus dystrophy, recessive form		-	-	264420	-	-	C1849694
IRD_2_5	Dominant cystoid macular dystrophy; DCMD		-	75381	% 153880		-	C0024440
IRD_2_6	Occult macular dystrophy; OCMD		9B75.Y	247834	# 613587		770667002	C3150833
Include to IRD_2_6	Occult macular dystrophy, RP1L1- related		-	-	# 613587	RP1L1	-	-
IRD_3	Chorioretinal Dystrophy		-	-	-		-	-
IRD_3_1	Diffuse degeneration of choroid		-	-	-		125344001+312918002
IRD_3_1_1	Helicoid peripapillary chorioretinal degeneration; HPCD		9B70	86813	# 108985		724384008	C1862382
Include to IRD_3_1_1	Helicoid peripapillary chorioretinal degeneration, TEAD1- related		-	-	# 108985	TEAD1	-	-
IRD_3_1_2	Choroideremia; CHM		9B61	180	# 303100		75241009	C0008525
Include to IRD_3_1_2	Choroideremia, CHM- related		-	-	# 303100	CHM	-	-
IRD_3_1_3	Choroideremia – hypopituitarism		9B61	-	-		75241009+74728003	C4275146
IRD_3_1_4	Gyrate atrophy; GACR		9B61	414	# 258870		314467007	C0018425
Include to IRD_3_1_4	Gyrate atrophy, OAT- related		-	-	# 258870	OAT	-	-
IRD_3_1_5	Ectopia lentis - chorioretinal dystrophy – myopia syndrome		LA12.Y	1884	-		722437006	C4302545
IRD_3_1_6	Bietti crystalline retinopathy; BCD		9B61	41751	# 210370		312927001	C1859486
Include to IRD_3_1_6	Bietti crystalline retinopathy; CYP4V2- related		-	-	# 210370	CYP4V2	-	-
IRD_3_2	Regional choroidal dystrophies				-		410674003+312918002
IRD_3_2_1	North Carolina macular dystrophy		9B75.Y	75327	# 136550		312925009	C0730294
Include to IRD_3_2_1	North Carolina macular dystrophy, DHS6S1- related		-	-	# 136550	DHS6S1	-	-
IRD_3_2_2	Central areolar choroidal dystrophy		9B61	75377	-		231996009	C2880771
Include to IRD_3_2_2	Choroidal dystrophy, central areolar, 1; CACD1		-	-	# 215500	GUCY2D	-	C4551884
Include to IRD_3_2_2	Choroidal dystrophy, central areolar, 2; CACD2		-	-	# 613105	PRPH2	-	C2751290
Include to IRD_3_2_2	Choroidal dystrophy, central areolar, 3; CACD3		-	-	% 613144	-	-	C2751055
IRD_3_2_3	Progressive bifocal chorioretinal atrophy		9B70	75373	# 600790		719266007	C1833321
Include to IRD_3_2_3	Progressive bifocal chorioretinal atrophy, DHS6S1- related		-	-	# 600790	DHS6S1	-
IRD_4	Inner Retinal and/or Vitreoretinal Dystrophies		-	-	-		-
IRD_4_1	X-linked retinoschisis		9B73.11	792	# 312700		86923008	C0271091
Include to IRD_4_1	X-linked retinoschisis, RS1- related		-	-	# 312700	RS1	-	C3714753
IRD_4_2	Enhanced S cone syndrome (Goldmann-Favre syndrome)		9B70	53540	# 268100		232065000	C1849394
Include to IRD_4_2	Goldmann-Favre syndrome, NR2E3- related		-	-	# 268100	NR2E3	-	-
IRD_4_3	Familial exudative vitreoretinopathy		LA13.3	891	-		232063007	C0339539
Include to IRD_4_3	Exudative vitreoretinopathy 1; EVR1		-	-	# 133780	FZD4	-	C1851402
Include to IRD_4_3	Exudative vitreoretinopathy 2, X-linked; EVR2		-	-	# 305390	NDP	-	C1844579
Include to IRD_4_3	Exudative vitreoretinopathy 3; EVR3		-	-	% 605750	-	-	C1854002
Include to IRD_4_3	Exudative vitreoretinopathy 4; EVR4		-	-	# 601813	LRP5	-	C1866176
Include to IRD_4_3	Exudative vitreoretinopathy 5; EVR5		-	-	# 613310	TSPAN12	-	C2750079
Include to IRD_4_3	Exudative vitreoretinopathy 6; EVR6		-	-	# 616468	ZNF408	-	C4225316
Include to IRD_4_3	Exudative vitreoretinopathy 7; EVR7		-	-	# 617572	CTNNB1	-	C4539767
IRD_4_4	Retinal dystrophy with inner retinal dysfunction and ganglion cell anomalies; RDGCA		-	397758	# 616079		774152007	C4751571
Include to IRD_4_4	Retinal dystrophy with inner retinal dysfunction and ganglion cell anomalies, ITM2B- related		-	-	# 616079	ITM2B	-	-
IRD_5	Retinal dystrophies associated with systemic disease (syndromic diseases)		-	-	-	-	-	-
IRD_5_1	AICA-ribosiduria		5C55.0Y	250977	-			C1837530
Include to IRD_5_1	AICA-ribosiduria, ATIC- related		-	-	# 608688	ATIC	-	-
IRD_5_2	Alstrom syndrome		LD2H.Y	64	# 203800		63702009	C0268425
Include to IRD_5_2	Alstrom syndrome, ALMS1- related		-	-	# 203800	ALMS1	-	-
IRD_5_3	Amaurosis – hypertrichosis		9B70	1021	-		720983002	C1857588
IRD_5_4	Autosomal recessive choroidopathy microcephaly syndrome		-	-	-		-	C4749272
Include to IRD_5_4	Microcephaly and chorioretinopathy, autosomal recessive,1; MCCRP1		-	-	# 251270	TUBGCP6	-	C3278481
Include to IRD_5_4	Microcephaly and chorioretinopathy, autosomal recessive, 2; MCCRP2		-	-	# 616171	PLK4	-	-
Include to IRD_5_4	Microcephaly and chorioretinopathy, autosomal recessive, 3; MCCRP3		-	-	# 616335	TUBGCP4	-	C4015388
IRD_5_5	Autosomal recessive leukoencephalopathy- ischemic stroke- retinitis pigmentosa syndrome		-	314572	-		771476007	C4749919
IRD_5_6	Bardet-Biedl syndrome		5A61.0	110	-		5619004	C0752166
Include to IRD_5_6	Bardet-Biedl syndrome 1; BBS1		-	-	# 209900	BBS1	-	C2936862
Include to IRD_5_6	Bardet-Biedl syndrome 2; BBS2		-	-	# 615981	BBS2	-	C2936863
Include to IRD_5_6	Bardet-Biedl syndrome 3; BBS3		-	-	# 600151	ARL6	-	C1859564
Include to IRD_5_6	Bardet-Biedl syndrome 4; BBS4		-	-	# 615982	BBS4	-	C2936864
Include to IRD_5_6	Bardet-Biedl syndrome 5; BBS5		-	-	# 615983	BBS5	-	C3892039
Include to IRD_5_6	Bardet-Biedl syndrome 6; BBS6		-	-	# 605231	MKKS	-	C1858054
Include to IRD_5_6	Bardet-Biedl syndrome 7; BBS7		-	-	# 615984	BBS7	-	C1859565
Include to IRD_5_6	Bardet-Biedl syndrome 8; BBS8		-	-	# 615985	TTC8	-	C1859566
Include to IRD_5_6	Bardet-Biedl syndrome 9; BBS9		-	-	# 615986	PTHB1	-	C1859567
Include to IRD_5_6	Bardet-Biedl syndrome 10; BBS10		-	-	# 615987	BBS10	-	C1859568
Include to IRD_5_6	Bardet-Biedl syndrome 11; BBS11		-	-	# 615988	TRIM32	-	C1859569
Include to IRD_5_6	Bardet-Biedl syndrome 12; BBS12		-	-	# 615989	SERPINA1	-	C1859570
Include to IRD_5_6	Bardet-Biedl syndrome 13; BBS13		-	-	# 615990	MKS1	-	C2673873
Include to IRD_5_6	Bardet-Biedl syndrome 14; BBS14		-	-	# 615991	CEP290	-	C2673874
Include to IRD_5_6	Bardet-Biedl syndrome 15; BBS15		-	-	# 615992	WDPCP	-	C3150127
Include to IRD_5_6	Bardet-Biedl syndrome 16; BBS16		-	-	# 615993	SDCCAG8	-	C3889474
Include to IRD_5_6	Bardet-Biedl syndrome 17; BBS17		-	-	# 615994	LZTFL1	-	C3714980
Include to IRD_5_6	Bardet-Biedl syndrome 18; BBS18		-	-	# 615995	BBIP1	-	C3806174
Include to IRD_5_6	Bardet-Biedl syndrome 19; BBS19		-	-	# 615996	IFT27	-	C3889475
Include to IRD_5_6	Bardet-Biedl syndrome 20; BBS20		-	-	# 619471	IFT172	-	C4310707
Include to IRD_5_6	Bardet-Biedl syndrome 21; BBS21		-	-	# 617406	CFAP418	-	C4319932
Include to IRD_5_6	Bardet-Biedl syndrome 22; BBS22				# 617119	IFT74
Include to IRD_5_6	Laurence- Moon syndrome; LNMS		LD90.Y	2377	# 245800	PNPLA6	232059000	C0023138
IRD_5_7	Bassen-Kornzweig syndrome		5C81.1	14	# 200100		190787008	C0000744
Include to IRD_5_7	Bassen-Kornzweig syndrome, MTTP related		-	-	# 200100	MTTP	-
IRD_5_8	Brachydactyly-short stature-retinitis pigmentosa syndrome; RPSKA		-	166035	#250410		782914000	C5190709
Include to IRD_5_8	Brachydactyly-short stature-retinitis pigmentosa syndrome, CWC27- related		-	-	#250410	CWC27	-	-
IRD_5_9	Ceroid lipofuscinosis, neuronal		5C56.1	216	-	-	58258004	C0027877
Include to IRD_5_9	Ceroid lipofuscinosis, neuronal, 1; CLN1		-	-	# 256730	PPT1	-	-
Include to IRD_5_9	Ceroid lipofuscinosis, neuronal, 2; CLN2		-	-	# 204500	TPP1	-	-
Include to IRD_5_9	Ceroid lipofuscinosis, neuronal, 3; CLN3		-	-	# 204200	CLN3	-	-
Include to IRD_5_9	Ceroid lipofuscinosis, neuronal, 4A; CLN4A		-	-	# 204300	CLN6	-	-
Include to IRD_5_9	Ceroid lipofuscinosis, neuronal, 4B; CLN4B		-	-	# 162350	DNAJC5	-	C4284284
Include to IRD_5_9	Ceroid lipofuscinosis, neuronal, 5; CLN5		-	-	# 256731	CLN5	-	-
Include to IRD_5_9	Ceroid lipofuscinosis, neuronal, 6; CLN6		-	-	# 601780	CLN6	-	-
Include to IRD_5_9	Ceroid lipofuscinosis, neuronal, 7; CLN7		-	-	# 610951	MFSD8	-	-
Include to IRD_5_9	Ceroid lipofuscinosis, neuronal, 8; CLN8		-	-	# 600143	CLN8	-	-
Include to IRD_5_9	Ceroid lipofuscinosis, neuronal, 9; CLN9		-	-	% 609055	-	-	-
Include to IRD_5_9	Ceroid lipofuscinosis, neuronal, 10; CLN10		-	-	# 610127	CTSD	720830009	-
Include to IRD_5_9	Ceroid lipofuscinosis, neuronal, 11; CLN11		-	-	# 614706	GRN	-	-
Include to IRD_5_9	Ceroid lipofuscinosis, neuronal, 13; CLN13		-	-	# 615362	CTSF	-	-
Include to IRD_5_9	Ceroid lipofuscinosis, neuronal, 14; CLN14		-	-	# 611726	KCTD7	-	-
IRD_5_10	Choroideremia, deafness, and mental retardation		-	-	# 303110		717761005	C3551019
Include to IRD_5_10	Choroideremia, deafness, and mental retardation		-	-	# 303110	ontiguous gene deletion syndrome involving chromosome Xq21 and including at least the CHM and POU3F4 genes	-	-
IRD_5_11	Cleft lip retinopathy syndrome			1995	-		732247000	C2931789
IRD_5_12	Cohen syndrome; COH1		LD90.Y	193	# 216550		56604005	C0265223
Include to IRD_5_12	Cohen syndrome, VPS13B- related		-	-	# 216550	VPS13B	-	-
IRD_5_13	Coloboma of macula with type B brachydactyly (Sorsby syndrome)		LD2F.1Y	1471	120400		717785002	C1852752
IRD_5_14	Cone- rod dystrophy and hearing loss; CRDHL		-	-	-		80328002+15188001	C5193018
Include to IRD_5_14	Cone- rod dystrophy and hearing loss1; CRDHL1		-	-	# 617236	CEP78	-	-
Include to IRD_5_14	Cone- rod dystrophy and hearing loss2; CRDHL2		-	-	# 618358	CEP250	-	-
IRD_5_15	Deafness, cataract, retinitis pigmentosa, and sperm abnormalities		-	-	% 300719		-	C2678011
IRD_5_16	EEM syndrome (Ectodermal dysplasia, ectrodactyly, and macular dystrophy)		LD27.0Y	1897	# 225280		720856002	C1857041
Include to IRD_5_16	EEM syndrome, CDH3- related		-	-	# 225280	CDH3	-	-
IRD_5_17	Familial primary hypomagnesemia with hypercalciuria and nephrocalcinosis with severe ocular involvement		5C64.41	2196	# 248190		725033008	C1855466
Include to IRD_5_17	Familial primary hypomagnesemia with hypercalciuria and nephrocalcinosis with severe ocular involvement, CLDN19- related		-	-	# 248190	CLDN19	-	-
IRD_5_18	Familial progressive retinal dystrophy-iris coloboma-congenital cataract syndrome		-	488197	# 616722		1172636006	C4225233
Include to IRD_5_18	Familial progressive retinal dystrophy-iris coloboma-congenital cataract syndrome, MIR204- related		-	-	# 616722	MIR204	-	-
IRD_5_19	Farber disease		5C56.0Y	333	# 228000		79935000	C0268255
Include to IRD_5_19	Farber disease, ASAH1- related		-	-	# 228000	ASAH1	-	-
IRD_5_20	Galactosialidosis; GSL		5C56.21	351	# 256540		35691006	C0268233
Include to IRD_5_20	Galactosialidosis, CTSA- related		-	-	# 256540	CTSA	-	-
IRD_5_21	GM1 gangliosidosis		5C56.00	354	-		238025006	C0085131
IRD_5_21_1	GM1 gangliosidosis, type I		5C56.00	79255	# 230500		-	C0268271
Include to IRD_5_21_1	GM1 gangliosidosis, type I, GLB1- related		-	-	# 230500	GLB1	-	-
IRD_5_21_2	GM1 gangliosidosis, type II		5C56.00	79256	# 230600		18756002	C0268272
Include to IRD_5_21_2	GM1 gangliosidosis, type II, GLB1- related		-	-	# 230600	GLB1	-	-
IRD_5_21_3	GM1 gangliosidosis, type III		5C56.00	79257	# 230650		238027003	C0268273
Include to IRD_5_21_3	GM1 gangliosidosis, type III, GLB1- related		-	-	# 230650	GLB1	-	-
IRD_5_22	GM2 gangliosidosis		5C56.00	309152	-		33316007	C0268274
Include to IRD_5_22	GM2 gangliosidosis, type I (Tay- Sachs disease; TSD)		5C56.00	845	# 272800	HEXA	111385000	C0039373
Include to IRD_5_22	GM2 gangliosidosis, AB variant		5C56.00	309246	# 272750	GM2A	-	C0268275
Include to IRD_5_22	GM2 gangliosidosis, type II (Sandhoff disease)		5C56.00	796	# 268800	HEXB	23849003	C0036161
IRD_5_23	Hurler syndrome		5C56.30	93473	# 607014		65327002	C0086795
Include to IRD_5_23	Hurler syndrome, IDUA- related		-	-	# 607014	IDUA	-	-
IRD_5_24	Hurler-Scheie syndrome		5C56.30	93476	# 607015		26745009	C0086431
Include to IRD_5_24	Hurler-Scheie syndrome, IDUA- related		-	-	# 607015	IDUA	-	-
IRD_5_25	Hypogonadotropic hypogonadism- retinitis pigmentosa syndrome		-	2235	-		733113002	C2931722
IRD_5_26	Hypoprebetalipoproteinemia, acanthocytosis, retinitis pigmentosa, and pallidal degeneration (HARP syndrome)		5C64.10	157855	# 607236		-	C1846582
Include to IRD_5_26	Hypoprebetalipoproteinemia, acanthocytosis, retinitis pigmentosa, and pallidal degeneration, PANK2- related		-	-	# 607236	PANK2	-	-
IRD_5_27	Hypotrichosis with juvenile macular degeneration; HJMD		LD27.0Y	1573	# 601553		723364003	C4509838
Include to IRD_5_27	Hypotrichosis with juvenile macular degeneration, CDH3- related		-	-	# 601553	CDH3	-	C4509838
IRD_5_28	Infantile cerebellar retinal degeneration; ICRD		-	313850	# 614559		782822006	C3281192
Include to IRD_5_28	Infantile cerebellar retinal degeneration, ACO2- related		-	-	# 614559	ACO2	-	-
IRD_5_29	Joubert syndrome		LD20.00	475	-		716997004	-
Include to IRD_5_29	Joubert syndrome 1; JBTS1		-	-	# 213300	INPP5E	-	-
Include to IRD_5_29	Joubert syndrome 2; JBTS2		-	-	# 608091	TMEM216	-	C1842577
Include to IRD_5_29	Joubert syndrome 3; JBTS3		-	-	# 608629	AHI1	-	C1837713
Include to IRD_5_29	Joubert syndrome 4; JBTS4		-	-	# 609583	NPHP1	-	C1846790
Include to IRD_5_29	Joubert syndrome 5; JBTS5		-	-	# 610188	CEP290	-	C1857780
Include to IRD_5_29	Joubert syndrome 6; JBTS6		-	-	# 610688	TMEM67	-	C1853153
Include to IRD_5_29	Joubert syndrome 7; JBTS7		-	-	# 611560	RPGRIP1L	-	C1969053
Include to IRD_5_29	Joubert syndrome 8; JBTS8		-	-	# 612291	ARL13B	-	C2676771
Include to IRD_5_29	Joubert syndrome 9; JBTS9		-	-	# 612285	CC2D2A	-	C2676788
Include to IRD_5_29	Joubert syndrome 10; JBTS10		-	-	# 300804	OFD1	-	C2749019
Include to IRD_5_29	Joubert syndrome 11; JBTS11 (NEPHRONOPHTHISIS 12)		-	-	# 613820	TTC21B	-	C3279203
Include to IRD_5_29	Joubert syndrome 12; JBTS12 (ACROCALLOSAL SYNDROME)		-	-	# 200990	KIF7	-	C3277723
Include to IRD_5_29	Joubert syndrome 13; JBTS13		-	-	# 614173	TECT1	-	C3280031
Include to IRD_5_29	Joubert syndrome 14; JBTS14		-	-	# 614424	TMEM237	-	C3280766
Include to IRD_5_29	Joubert syndrome 15; JBTS15		-	-	# 614464	CEP41	-	C3280897
Include to IRD_5_29	Joubert syndrome 16; JBTS16		-	-	# 614465	TMEM138	-	C3280906
Include to IRD_5_29	Joubert syndrome 17; JBTS17		-	-	# 614615	CPLANE1	-	C3553264
Include to IRD_5_29	Joubert syndrome 18; JBTS18		-	-	# 614815	TCTN3	-	C3553758
Include to IRD_5_29	Joubert syndrome 19; JBTS19 (NEPHRONOPHTHISIS 14)		-	-	# 614844	ZNF423	-	C3553846
Include to IRD_5_29	Joubert syndrome 20; JBTS20		-	-	# 614970	TMEM231	-	C3554235
Include to IRD_5_29	Joubert syndrome 21; JBTS21		-	-	# 615636	CSPP1	-	C3810212
Include to IRD_5_29	Joubert syndrome 22; JBTS22		-	-	# 615665	PDE6D	-	C3810278
Include to IRD_5_29	Joubert syndrome 23; JBTS23		-	-	# 616490	KIAA0586	-	C4084822
Include to IRD_5_29	Joubert syndrome 24; JBTS24		-	-	# 616654	TCTN2	-	C4084841
Include to IRD_5_29	Joubert syndrome 25; JBTS25		-	-	# 616781	CEP104	-	C4084842
Include to IRD_5_29	Joubert syndrome 26; JBTS26		-	-	# 616784	KATNIP	-	C4084843
Include to IRD_5_29	Joubert syndrome 27; JBTS27		-	-	# 617120	B9D1	-	C4310706
Include to IRD_5_29	Joubert syndrome 28; JBTS28		-	-	# 617121	MKS1	-	C4310705
Include to IRD_5_29	Joubert syndrome 29; JBTS29 (MECKEL SYNDROME 13)		-	-	# 617562	TMEM107	-	C4539715
Include to IRD_5_29	Joubert syndrome 30; JBTS30		-	-	# 617622	ARMC9	-	C4539937
Include to IRD_5_29	Joubert syndrome 31; JBTS31		-	-	# 617761	CEP120	-	C4540355
Include to IRD_5_29	Joubert syndrome 32; JBTS32		-	-	# 617757	SUFU	-	C4540342
Include to IRD_5_29	Joubert syndrome 33; JBTS33		-	-	# 617767	PIBF1	-	C4540389
Include to IRD_5_29	Joubert syndrome 34; JBTS34 (MECKEL SYNDROME, TYPE 10)		-	-	# 614175	B9D2	-	C4539386
Include to IRD_5_29	Joubert syndrome 35; JBTS35		-	-	# 618161	ARL3	-	-
Include to IRD_5_29	Joubert syndrome 36; JBTS36		-	-	# 618763	FAM149B1	-	-
Include to IRD_5_29	Joubert syndrome 37; JBTS37		-	-	# 619185	TOGARAM1	-	-
Include to IRD_5_29	Joubert syndrome 38; JBTS38		-	-	# 619476	KIAA0753	-	-
Include to IRD_5_29	Joubert syndrome 39; JBTS39		-	-	# 619562	TMEM218	-	-
IRD_5_29_1	ARIMA syndrome		LD20.0Y	2318	% 243910		721862000	C1855675
IRD_5_29_2	Joubert syndrome with ocular defect		LD20.0Y	220493	-		716998009	C4274118
IRD_5_29_3	Joubert syndrome with oculorenal defect		LD20.0Y	2318	-		721862000	C1855675
IRD_5_30	Kearns-Sayre syndrome		9C82.0	480	# 530000		25792000	C0022541
Include to IRD_5_30	Kearns-Sayre syndrome, mitochondrial DNA- related		-	-	# 530000	various mitochondrial deletions	-	-
IRD_5_31	Krabbe disease		8A44.4	487	# 245200		192782005	C0023521
Include to IRD_5_31	Krabbe disease, GALC- related		-	-	# 245200	GALC	-	-
IRD_5_32	Leber congenital amaurosis with early- onset deafness; LCAEOD		-	-	# 617879		-	C4693498
Include to IRD_5_32	Leber congenital amaurosis with early- onset deafness, TUBB4B- related		-	-	# 617879	TUBB4B	-	-
IRD_5_33	Macular coloboma-cleft palate-hallux valgus syndrome			91494	-		722463001	C4302525
IRD_5_34	McKusick Kaufman syndrome; MKKS		9B70	2473	# 236700		702407009	C0948368
Include to IRD_5_34	McKusick Kaufman syndrome, MKKS- related		-	-	# 236700	MKKS	-	-
IRD_5_35	Microcephaly, retinitis pigmentosa, and sutural cataract		-	-	% 601537		1148757008+28835009+253226005	C1832214
IRD_5_36	Microcephaly-lymphedema-chorioretinopathy syndrome		BD93.0	2526	# 152950		733604003	C1835265
Include to IRD_5_36	Microcephaly-lymphedema-chorioretinopathy syndrome, KIF11- related		-	-	# 152950	KIF11	-	-
IRD_5_37	Microcornea- myopic chorioretinal atrophy telecanthus syndrome; MMCAT		-	369970	# 615458		774212003	C4751602
Include to IRD_5_37	Microcornea- myopic chorioretinal atrophy telecanthus syndrome, ADAMTS18- related		-	-	# 615458	ADAMTS18	-	-
IRD_5_38	Microphthalmia, isolated 5; MCOP5			251279	# 611040		778021002	C1970236
Include to IRD_5_38	Microphthalmia, isolated 5, MFRP- related		-	-	# 611040	MFRP	-	-
IRD_5_39	Microphthalmia, syndromic 5		-	178364	# 610125		718761007	C1864690
Include to IRD_5_39	Microphthalmia, syndromic 5, OTX2- related		-	-	# 610125	OTX2	-	C1864690
IRD_5_40	MORM syndrome (mental retardation, truncal obesity, retinal dystrophy and micropenis)		9B70	75858	# 610156		715628009	C1857802
Include to IRD_5_40	MORM syndrome, INPP5E- related		-	-	# 610156	INPP5E	-	-
IRD_5_41	MRCS syndrome (microcornea, rod-cone dystrophy, cataract, and posterior staphyloma)		9E1Y	263347	-		771342004	C2674009
Include to IRD_5_41	MRCS syndrome, BEST1- related		-	-	# 193220	BEST1	-	-
IRD_5_42	Mucolipidosis type IV; ML4		5C56.0Y	578	# 252650		725296006	C0238286
Include to IRD_5_42	Mucolipidosis type IV; ML4, MCOLN1- related		-	-	# 252650	MCOLN1	-	C0238286
IRD_5_43	Muscular atrophy- ataxia- retinitis pigmentosa- diabetes mellitus syndrome		-	2579	% 158500		88092000+763597000+28835009+73211009	C0342281
IRD_5_44	Neuropathy, ataxia, and retinitis pigmentosa (NARP syndrome)		8C73.1	644	# 551500		386033004+763597000+28835009	C1328349
Include to IRD_5_44	Neuropathy, ataxia, and retinitis pigmentosa, MTATP6- related		-	-	# 551500	MTATP6	-	-
IRD_5_45	Niemann- pick disease type C		5C56.0Y	646	-		66751000	C0220756
Include to IRD_5_45	Niemann- pick disease, type C1; NPC1		-	-	# 257220	NPC1	-	-
Include to IRD_5_45	Niemann- pick disease, type C2; NPC2		-	-	# 607625	NPC2	-	-
IRD_5_46	Oculotrichodysplasia		LD27.0Y	2718	257960		722062004	C1850332
IRD_5_47	Osteochondrodysplatic nanism- deafness retinitis pigmentosa syndrome		LD2H.Y	2653	-		722108000	C4302825
IRD_5_48	Pallidal degeneration, progressive, with retinitis pigmentosa		-	-	260200		-	C1850101
IRD_5_49	Pantothenate kinase- associated neurodegeneration		5C64.10	157850	# 234200		Atypical pantothenate kinase associated neurodegeneration (disorder)( 1186856001) Classical pantothenate kinase associated neurodegeneration (disorder)(1186861004)	C0018523
Include to IRD_5_49	Neurodegeneration with brain iron accumulation 1; NBIA1		5C64.10	Neurodegeneration with brain iron accumulation type 1, classic form (216866) Neurodegeneration with brain iron accumulation type 1, atypical form(216873)	# 234200	PANK2	Coenzyme A synthase protein associated neurodegeneration (disorder) ( 732264002)	-
IRD_5_50	Peroxisome biogenesis disorder		5C57.0	79189	-		742876007	C1832200
IRD_5_50_1	Rhizomelic chondrodysplasia punctata		LD24.04	177	-		56692003	C0282529
Include to IRD_5_50_1	Rhizomelic chondrodysplasia punctata, type 1; RCDP1		-	-	# 215100	PEX7	-	-
Include to IRD_5_50_1	Rhizomelic chondrodysplasia punctata, type 2; RCDP2				# 222765	GNPAT
Include to IRD_5_50_1	Rhizomelic chondrodysplasia punctata, type 3; RCDP3				# 600121	AGPS
Include to IRD_5_50_1	Rhizomelic chondrodysplasia punctata, type 5; RCDP5				# 616716	PEX5
IRD_5_50_2	Neonatal adrenoleukodystrophy		5A74.Y	44	-		238061001	C0282525
Include to IRD_5_50_2	Peroxisome biogenesis disorder 1B; PBD1B		-	-	# 601539	PEX1	-	-
Include to IRD_5_50_2	Peroxisome biogenesis disorder 2B; PBD2B		-	-	# 202370	PEX5	-	-
Include to IRD_5_50_2	Peroxisome biogenesis disorder 3B; PBD3B		-	-	# 266510	PEX12	-	-
Include to IRD_5_50_2	Peroxisome biogenesis disorder 4B; PBD4B		-	-	# 614863	PEX6	-	-
Include to IRD_5_50_2	Peroxisome biogenesis disorder 5B; PBD5B		-	-	# 614867	PEX2	-	-
Include to IRD_5_50_2	Peroxisome biogenesis disorder 6B; PBD6B		-	-	# 614871	PEX10	-	-
Include to IRD_5_50_2	Peroxisome biogenesis disorder 7B; PBD7B		-	-	# 614873	PEX26	-	-
Include to IRD_5_50_2	Peroxisome biogenesis disorder 8B; PBD8B		-	-	# 614877	PEX16	-	-
Include to IRD_5_50_2	Peroxisome biogenesis disorder 9B; PBD9B		-	-	# 614879	PEX7	-	-
Include to IRD_5_50_2	Peroxisome biogenesis disorder 10B; PBD10B		-	-	# 617370	PEX3	-	-
Include to IRD_5_50_2	Peroxisome biogenesis disorder 11B; PBD11B		-	-	# 614885	PEX13	-	-
IRD_5_50_3	Zellweger		5C57.0	912	-		88469006	C0043459
Include to IRD_5_50_3	Peroxisome biogenesis disorder 1A (ZELLWEGER); PBD1A		-	-	# 214100	PEX1	-	-
Include to IRD_5_50_3	Peroxisome biogenesis disorder 2A (ZELLWEGER); PBD2A		-	-	# 214110	EX5	-	-
Include to IRD_5_50_3	Peroxisome biogenesis disorder 3A (ZELLWEGER); PBD3A		-	-	# 614859	PEX12	-	-
Include to IRD_5_50_3	Peroxisome biogenesis disorder 4A (ZELLWEGER); PBD4A		-	-	# 614862	PEX6	-	-
Include to IRD_5_50_3	Peroxisome biogenesis disorder 5A (ZELLWEGER); PBD5A		-	-	# 614866	PEX2	-	-
Include to IRD_5_50_3	Peroxisome biogenesis disorder 6A (ZELLWEGER); PBD6A		-	-	# 614870	PEX10	-	-
Include to IRD_5_50_3	Peroxisome biogenesis disorder 7A (ZELLWEGER); PBD7A		-	-	# 614872	PEX26	-	-
Include to IRD_5_50_3	Peroxisome biogenesis disorder 8A (ZELLWEGER); PBD8A		-	-	# 614876	PEX16	-	-
Include to IRD_5_50_3	Peroxisome biogenesis disorder 10A (ZELLWEGER); PBD10A		-	-	# 614882	PEX3	-	-
Include to IRD_5_50_3	Peroxisome biogenesis disorder 11A (ZELLWEGER); PBD11A		-	-	# 614883	PEX13	-	-
Include to IRD_5_50_3	Peroxisome biogenesis disorder 12A (ZELLWEGER); PBD12A		-	-	# 614886	PEX19	-	-
Include to IRD_5_50_3	Peroxisome biogenesis disorder 13A (ZELLWEGER); PBD13A		-	-	# 614887	PEX14	-	-
IRD_5_51	Polyneuropathy- hearing loss- ataxia- retinitis pigmentosa- cataract syndrome; PHARC		-	171848	# 612674		723452007	C4509920
Include to IRD_5_51	Polyneuropathy- hearing loss- ataxia- retinitis pigmentosa- cataract syndrome, ABDH12- related		-	-	# 612674	ABHD12	-	-
IRD_5_52	Posterior column ataxia with retinitis pigmentosa; PCARP		-	-	# 609033		724065003	C1836916
Include to IRD_5_52	Posterior column ataxia with retinitis pigmentosa; FLVCR1- related		-	-	#609033	FLVCR1	-	-
IRD_5_53	Primary ciliary dyskinesia- retinitis pigmentosa syndrome		-	247522	-		719282008	-
Include to IRD_5_53	Primary ciliary dyskinesia- retinitis pigmentosa syndrome, RPGR- related		-	-	# 300455	RPGR	-	-
IRD_5_54	Pseudoxanthoma elasticum- like skin manifestations with retinitis pigmentosa			436274	-
IRD_5_55	Refsum disease		5C57.1	773	-		25362006	C0034960
IRD_5_55_1	Adult Refsum disease		-	773			-	C0034960
Include to IRD_5_55_1	Adult Refsum disease, PHYH- related		-	-	# 266500	PHYH	-	C2749345
IRD_5_55_2	Infantile Refsum disease		5C57.1	772	# 601539		238062008	C0282527
Include to IRD_5_55_2	Infantile Refsum disease, PEX1- related		-	-	# 601539	PEX1	-	-
IRD_5_56	Retinal degeneration- nanophthalmos- glaucoma syndrome		9E1Y	1574	267760		723503006	C2931831
IRD_5_57	Retinal dystrophy, iris coloboma, and comedogenic acne syndrome; RDCCAS		-	-	# 615147		773576000	C3554593
Include to IRD_5_57	Retinal dystrophy, iris coloboma, and comedogenic acne syndrome, RBP4- related		-	-	# 615147	RBP4	-	-
IRD_5_58	Retinitis pigmentosa 82 with or without situs inversus; RP82		-	-	# 615434		-	C4747737
Include to IRD_5_58	Retinitis pigmentosa 82 with or without situs inversus, ARL2BP- related		-	-	# 615434	ARL2BP	-	-
IRD_5_59	Retinitis pigmentosa and erythrocytic microcytosis; RPEM		-	-	# 616959		-	C4310776
Include to IRD_5_59	Retinitis pigmentosa and erythrocytic microcytosis, TRNT1		-	-	#616959	TRNT1	-	-
IRD_5_60	Retinitis pigmentosa inversa with deafness		-	-	268010		-	C1849405
IRD_5_61	Retinitis pigmentosa- hearing loss- premature aging- short suture- facial dysmorphism syndrome		-	494439	# 617763		-	-
Include to IRD_5_61	Retinitis pigmentosa- hearing loss- premature aging- short suture- facial dysmorphism syndrome, EXOSC2- related		-	-	# 617763	EXOSC2	-	-
IRD_5_62	Retinitis pigmentosa- intellectual disability- deafness- hypogonadism syndrome			3085	268020		724001005	C1849401
IRD_5_63	Retinitis pigmentosa- juvenile cataract- short stature- intellectual disability syndrome		-	436245	# 616108		-	C4015242
Include to IRD_5_63	Retinitis pigmentosa- juvenile cataract- short stature- intellectual disability syndrome, RDH11- related		-	-	# 616108	RDH11	-	-
IRD_5_64	Retinitis pigmentosa-deafness syndrome		-	886	# 500004		57838006	C0271097
Include to IRD_5_64	Retinitis pigmentosa-deafness syndrome, MTTS2- related		-	-	#500004	MTTS2	-	-
IRD_5_65	Rhizomelic dysplasia, scoliosis, and retinitis pigmentosa		-	-	610319		-	C1853197
IRD_5_66	RHYNS syndrome		LD2F.1Y	140976	# 602152		723999009	C1865794
Include to IRD_5_66	RHYNS syndrome, TMEM67- related				# 602152	TMEM67
IRD_5_67	Rosah syndrome		-	313800			-	-
IRD_5_68	Scheie syndrome		5C56.30	93474	# 607016		73123008	C0026708
Include to IRD_5_68	Scheie syndrome, IDUA- related		-	-	# 607016	IDUA	-	-
IRD_5_69	Senior-Loken syndrome		9B70	3156	-		236531005	C0403553
Include to IRD_5_69	Senior-Loken syndrome 1; SLSN1		-	-	# 266900	NPHP1	-	C4551559
Include to IRD_5_69	Senior-Loken syndrome 3; SLSN3		-	-	% 606995	-	-	C1846980
Include to IRD_5_69	Senior-Loken syndrome 4; SLSN4		-	-	# 606996	NPHP4	-	C1846979
Include to IRD_5_69	Senior-Loken syndrome 5; SLSN5		-	-	# 609254	IQCB1	-	C1836517
Include to IRD_5_69	Senior-Loken syndrome 6; SLSN6		-	-	# 610189	CEP290	-	C1857779
Include to IRD_5_69	Senior-Loken syndrome 7; SLSN7		-	-	# 613615	SDCCAG8	-	C3150877
Include to IRD_5_69	Senior-Loken syndrome 8; SLSN8		-	-	# 616307	WDR19	-	C4225376
Include to IRD_5_69	Senior-Loken syndrome 9; SLSN9		-	-	# 616629	TRAF3IP1	-	C4225263
IRD_5_70	Short- rib thoracic dysplasia with or without polydactyly; SRTD		-	-	-		-	-
Include to IRD_5_70	Short- rib thoracic dysplasia with or without polydactyly1; SRTD1		-	-	2085	-	-	-
Include to IRD_5_70	Short- rib thoracic dysplasia with or without polydactyly2; SRTD2		-	-	# 611263	FT80	-	-
Include to IRD_5_70	Short- rib thoracic dysplasia with or without polydactyly3; SRTD3		-	-	# 613091	DYNC2H1	-	-
Include to IRD_5_70	Short- rib thoracic dysplasia with or without polydactyly4; SRTD4		-	-	# 613819	TTC21B	-	-
Include to IRD_5_70	Short- rib thoracic dysplasia with or without polydactyly5; SRTD5		-	-	# 614376	WDR19	-	-
Include to IRD_5_70	Short- rib thoracic dysplasia with or without polydactyly6; SRTD6		-	-	# 263520	NEK1	-	-
Include to IRD_5_70	Short- rib thoracic dysplasia with or without polydactyly7; SRTD7		-	-	# 614091	WDR35	-	-
Include to IRD_5_70	Short- rib thoracic dysplasia with or without polydactyly8; SRTD8		-	-	# 615503	WDR60	-	-
Include to IRD_5_70	Short- rib thoracic dysplasia with or without polydactyly9; SRTD9		-	-	# 266920	IFT140	-	-
Include to IRD_5_70	Short- rib thoracic dysplasia with or without polydactyly10; SRTD10		-	-	# 615630	IFT172	-	-
Include to IRD_5_70	Short- rib thoracic dysplasia with or without polydactyly11; SRTD11		-	-	# 615633	WDR34	-	-
Include to IRD_5_70	Short- rib thoracic dysplasia 12; SRTD12		-	-	# 269860	NEK1	-	-
Include to IRD_5_70	Short- rib thoracic dysplasia with or without polydactyly13; SRTD13		-	-	# 616300	CEP120	-	-
Include to IRD_5_70	Short- rib thoracic dysplasia with or without polydactyly14; SRTD14		-	-	# 616546	KIAA0586	-	-
Include to IRD_5_70	Short- rib thoracic dysplasia with or without polydactyly15; SRTD15		-	-	# 617088	DYNC2LI1	-	-
Include to IRD_5_70	Short- rib thoracic dysplasia with or without polydactyly16; SRTD16		-	-	# 617102	IFT52	-	-
Include to IRD_5_70	Short- rib thoracic dysplasia with or without polydactyly17; SRTD17		-	-	# 617405	DYNLT2B	-	-
Include to IRD_5_70	Short- rib thoracic dysplasia with polydactyly18; SRTD18		-	-	# 617866	IFT43	-	-
Include to IRD_5_70	Short- rib thoracic dysplasia with or without polydactyly19; SRTD19		-	-	# 617895	IFT81	-	-
Include to IRD_5_70	Short- rib thoracic dysplasia with polydactyly20; SRTD20		-	-	# 617925	INTU	-	-
Include to IRD_5_70	Short-rib thoracic dysplasia without polydactyly21; SRTD21		-	-	# 619479	KIAA0753	-
IRD_5_71	Sjögren-Larsson syndrome; SLS		5C52.03	816	# 270200		111303009	C0037231
Include to IRD_5_71	Sjögren-Larsson syndrome, ALDH3A2- related		-	-	# 270200	ALDH3A2	-	-
IRD_5_72	Skeletal dysplasia, rhizomelic, with retinitis pigmentosa		-	-	609047		-	C1836898
IRD_5_73	Spastic quadriplegia, retinitis pigmentosa, and mental retardation		-	3011	270950		723621000	C1849112
IRD_5_74	Spastic tetraplegia- retinitis pigmentosa- intellectual disability syndrome		-	3011	-		723621000	C4509974
IRD_5_75	Usher syndrome		LD2H.4	886	-		57838006	C0271097
IRD_5_75_1	Usher syndrome- Type 1		LD2H.4	231169			232057003	C0339533
Include to IRD_5_75_1	Usher syndrome, type IB; USH1B		-	-	# 276900	MYO7A	-	-
Include to IRD_5_75_1	Usher syndrome, type IC; USH1C		-	-	# 276904	USH1C	-	C1848604
Include to IRD_5_75_1	Usher syndrome, type ID; USH1D		-	-	# 601067	CDH23	-	C1832845
Include to IRD_5_75_1	Usher syndrome, type IE; USH1E		-	-	% 602097	-	-	C1865865
Include to IRD_5_75_1	Usher syndrome, type IF; USH1F		-	-	# 602083	PCDH15	-	C1865885
Include to IRD_5_75_1	Usher syndrome, type ID/F, digenic; USH1D/F				# 601067	PCDH15, CDH23
Include to IRD_5_75_1	Usher syndrome, type IG; USH1G		-	-	# 606943	USH1G	-	C1847089
Include to IRD_5_75_1	Usher syndrome, type IH; USH1H		-	-	% 612632	-	-	C2675458
Include to IRD_5_75_1	Usher syndrome, type IJ; USH1J		-	-	# 614869	CIB2	-	C3553944
Include to IRD_5_75_1	Usher syndrome, type IK; USH1K		-	-	% 614990	-	-	C3539124
IRD_5_75_2	Usher syndrome- Type 2			231178			232058008	C0339534
Include to IRD_5_75_2	Usher syndrome, type IIA; USH2A		-	-	# 276901	USH2A	-	C1848634
Include to IRD_5_75_2	Usher syndrome, type IIC; USH2C		-	-	# 605472	ADGRV1 (and digenic form with PDZD7)	-	C2931213
Include to IRD_5_75_2	Usher syndrome, type IID; USH2D		-	-	# 611383	WHRN	-	C1568249
IRD_5_75_3	Usher syndrome- Type 3			231183			1010610007	C1568248
Include to IRD_5_75_3	Usher syndrome, type IIIA; USH3A		-	-	# 276902	CLRN1	-	C1568248
Include to IRD_5_75_3	Usher syndrome, type IIIB; USH3B		-	-	# 614504	HARS1	-	C3281066
IRD_5_76	X- linked intellectual disability - retinitis pigmentosa syndrome		-	85332	# 300578		719808002	C0795873
Include to IRD_5_76	X- linked intellectual disability - retinitis pigmentosa syndrome		-	-	# 300578	contiguous gene syndrome involving deletion of chromosome Xp11.3, including the RP2 gene	-	-
IRD_5_77	X- linked intellectual disability limb spasticity retinal dystrophy- diabetes insipidus syndrome		-	423479	-		732246009	C4517296
IRD_5_78	X- linked retinal dysplasia		-	1852	312550		715240000	C4275241
IRD_6	Congenital & Stationary Retinal Diseases				-		232061009	C4073105
IRD_6_1	Congenital stationary night blindness with normal fundus		-	-	-		232061009	C4073105
Include to IRD_6_1	Night blindness, congenital stationary, autosomal dominant 1; CSNBAD1		-	-	# 610445	RHO	-	C1864869
Include to IRD_6_1	Night blindness, congenital stationary, autosomal dominant 2; CSNBAD2		-	-	# 163500	PDE6B	-	C1876182
Include to IRD_6_1	Night blindness, congenital stationary, autosomal dominant 3; CSNBAD3		-	-	# 610444	GNAT1	-	C1864870
Include to IRD_6_1	Cone rod synaptic disorder, congenital nonprogressive; CRSD		-	-	# 610427	CABP4	-	C4041558
Include to IRD_6_1	Night blindness, congenital stationary, type 1G; CSNB1G		-	-	# 616389	GNAT1	-	C4225345
Include to IRD_6_1	Night blindness, congenital stationary, type 1H; CSNB1H		-	-	# 617024	GNB3	-	C4310758
IRD_6_1_1	Congenital stationary night blindness with normal fundus, known complete type		-	-	-		232061009+17621005+65784005	-
Include to IRD_6_1_1	Night blindness, congenital stationary, type 1A; CSNB1A		-	-	# 310500	NYX	-	C3495587
Include to IRD_6_1_1	Night blindness, congenital stationary, type 1B; CSNB1B		-	-	# 257270	GRM6	-	C1850362
Include to IRD_6_1_1	Night blindness, congenital stationary, type 1C; CSNB1C		-	-	# 613216	TRPM1	-	C2750747
Include to IRD_6_1_1	Night blindness, congenital stationary, type 1D; CSNB1D		-	-	# 613830	SLC24A1	-	C3151193
Include to IRD_6_1_1	Night blindness, congenital stationary, type 1E; CSNB1E		-	-	# 614565	GPR179	-	C3281215
Include to IRD_6_1_1	Night blindness, congenital stationary, type 1F; CSNB 1F		-	-	# 615058	LRIT3	-	C3554399
IRD_6_1_2	Congenital stationary night blindness with normal fundus, known incomplete type		-	-	-		-	-
Include to IRD_6_1_2	Night blindness, congenital stationary, type 2A; CSNB2A		-	-	# 300071	CACNA1F	-	C1848172
IRD_6_1_2_1	Aland Island eye disease; AIED		9B7Y	178333	# 300600		725168006	C4510939
Include to IRD_6_1_2_1	Aland Island eye disease, CACNA1F- related		-	-	# 300600	CACNA1F	-	C4510939
IRD_6_2	Congenital stationary night blindness with abnormal fundus (disorders in metabolism of photoreceptors)				-		232061009+263654008+65784005	C4073106
IRD_6_2_1	Fundus albipunctatus		9B70	227796	# 136880		764939004	C0311338
Include to IRD_6_2_1	Fundus albipunctatus, RDH5- related		-	-	# 136880	RDH5	-	-
Include to IRD_6_2_1	Fundus albipunctatus, RLBP1- related		-	-	# 136880	RLBP1	-	-
IRD_6_2_2	Oguchi disease		9B70	75382	-		193687000	C1306122
Include to IRD_6_2_2	Oguchi disease 1		-	-	# 258100	SAG	-	C4551824
Include to IRD_6_2_2	Oguchi disease 2		-	-	# 613411	GRK1	-	C3150678
IRD_6_2_3	X-linked cone dysfunction syndrome with myopia (Bornholm Eye Disease)		9B70	90001	% 300843		718718009	C3159311
IRD_6_3	Disorders of the cone system				-
IRD_6_3_1	Achromatopsia (Rod Monochromacy)		9B70	49382	-		56852002	C0152200
Include to IRD_6_3_1	ACHROMATOPSIA 2; ACHM2, CNGA3 related				# 216900	CNGA3
Include to IRD_6_3_1	ACHROMATOPSIA 3; ACHM3, CNGB3 related				# 262300	CNGB3
Include to IRD_6_3_1	ACHROMATOPSIA 4; ACHM4, GNAT2 related				# 613856	GNAT2
Include to IRD_6_3_1	ACHROMATOPSIA 5; ACHM5, PDE6C related				# 613093	PDE6C
Include to IRD_6_3_1	ACHROMATOPSIA 6; ACHM6, PDE6H related (RETINAL CONE DYSTROPHY 3A; RCD3A)				# 610024	PDE6H
Include to IRD_6_3_1	ACHROMATOPSIA 7; ACHM7, ATF6 related				# 616517	ATF6
IRD_6_3_2	Blue cone monochromatism; BCM		9B70	16	# 303700		789676005	C0339537
Include to IRD_6_3_2	Blue cone monochromatism, OPN1LW- related		-	-	# 303700	OPN1LW	-	-
Include to IRD_6_3_2	Blue cone monochromatism, OPN1MW- related		-	-	# 303700	OPN1MW	-	-
IRD_6_3_3	Bornholm Eye Disease (X-Linked Cone Dysfunction Syndrome With Dichromacy)		9B70	90001	% 300843		718718009	C3159311
IRD_6_3_4	Oligocone Trichromacy		9B70	75378	-		722066001	C4302876
